# Supplementary material for: Evaluating the Effect of San Francisco’s Paid Parental Leave Ordinance on Birth Outcomes
Source: Int J Environ Res Public Health. 2022 Sep 22;19(19):11962. doi: 10.3390/ijerph191911962 (PMC9565022; doi:10.3390/ijerph191911962)
Supplement: Supplementary file 1 [file ijerph-19-11962-s001.zip]

Archive with 1 entries (1 files):
- ijerph-1817720-supplementary.pdf
